# Supplementary material for: Natural hybridization in heliconiine butterflies: the species boundary as a continuum
Source: BMC Evol Biol. 2007 Feb 23;7:28. doi: 10.1186/1471-2148-7-28 (PMC1821009; doi:10.1186/1471-2148-7-28)
Supplement: Additional File 4 — Complete data for hybrids shown in Additional File 1. CSV (comma-delimited text) document with complete data recorded for each hybrid specimen. This is the same as the data for Additional File 1, except that the data for web presentation in that HTML version is abbreviated for ease of presentation. [file 1471-2148-7-28-S4.csv]

No	Genus of species 1	Species 1	Subspecies of species 1	Genus of species 2	Species 2	Subspecies of species 2	Sex	Country	Locality	Year	Photo no	Named hybrid	Collection	Collector	Author	Notes
1	Eueides	?vibilia	unifasciatus	Eueides	lybia	lybia	m	Brazil	Benjamin Constant		lybvib01		MN/UFRJ	K. Brown photo: MN4		F1; or maybe F1 lybia x tales, lybia x isabella, lybia x heliconioides?
2	Eueides	isabella	eva	Eueides	vibilia	vialis	m	Mexico	Veracruz: Vigía	1978	isavib01		UNAM	A. Díaz Francés		F1, presumably
3	Eueides	isabella	eva	Eueides	vibilia	vialis	f	Mexico	Oaxaca: Chiltepec	1976	isavib02		UNAM	A. Díaz Francés		F1, presumably
4	Eueides	isabella	eva	Eueides	vibilia	vialis	m	Mexico	Oaxaca: Sierra Juárez Metates	1978	isavib03		UNAM	A. Díaz Francés		F1, presumably
5	Eueides	isabella	eva	Eueides	vibilia	vialis	m	Mexico	Oaxaca: Chiltepec	1975	isavib04		UNAM	A. Díaz Francés		F1, presumably
6	Eueides	isabella	eva	Eueides	procula	vulgiformis	m	Costa Rica	Cartago: Juan Viñas	1902	isapro01		MCZ	M.H. Carriker, jr.		F1, presumably
7	Eueides	pavana		Eueides	vibilia	vibilia	m	Brazil	?Rio de Janeiro		pavvib01		MN/UFRJ	K. Brown photo: MN6		F1
8	Heliconius	numata	superioris	Heliconius	melpomene	melpomene	m	Brazil	Rio Arapiuns	1980	nummel02		Wien	H. Holzinger	Holzinger & Holzinger 1994: 24,5c	F1: has red bar on fw
9	Heliconius	numata	?superioris	Heliconius	melpomene	nr. meriana	m	Brazil	?Benjamin Constant ?Obidos		nummel01		MN/UFRJ	K. Brown photo: MN5		F1?
10	Heliconius	numata	?superioris	Heliconius	melpomene	nr. meriana	m	Brazil	Pará: Obidos	1985	nummel03	nr. seraphini	Neukirchen			F1?
11	Heliconius	numata	aurora	Heliconius	melpomene	malleti	f	Peru	Loreto: Río Itaya	1997	nummel04		Neukirchen			F1?
12	Heliconius	hecale	vetustus	Heliconius	melpomene	thelxiopeia x melpomene	m	Guyane	St. Laurent	<1932	hecmel01	seraphini Talbot (holotype)	BM		Ackery & Smiles 1976:123, Brown 1976:15d	F1? Interpreted by Ackery & Smiles and Brown 1976 as numata numata x melpomene thelxiopeia
13	Heliconius	hecale	fortunatus	Heliconius	melpomene	melpomene	m	Brazil	?Benjamin Constant ?Obidos		hecmel02		MN/UFRJ	K. Brown photo: MN1		F1
14	Heliconius	hecale?	?	Heliconius	elevatus	zoelleri	f	Colombia	Guainia: Puerto Inírida	1974	hecele01		Schmidt-Mumm/Instituto Alexander von Humboldt	E. Schmidt-Mumm	Velez & Salazar 1991: p. 132	BC->elevatus? on basis of phenotype; hecale as parent on basis of scalloped hindwing margin
15	Heliconius	hecale	versicolor?	Heliconius	elevatus	pseudocupidineus	m	Peru	Loreto: Yurimaguas	1919	hecele02	f. noeldneri Neustetter (holotype)	Wien	O. Michael	Holzinger & Holzinger 1994: 27,1b	BC->elevatus? Suspected on basis of illustration & visit by Andrew Brower; hecale as parent suggested by regular spacing of apical spots and scalloped hindwing margin
16	Heliconius	hecale	zeus	Heliconius	elevatus	perchlorus	m	Bolivia	Chaparé: Todos Santos	1969	hecele03		Wien	H. Holzinger		F1? Andrew Brower (pers. comm., 1 July 2000): "I think it is pretty clearly hecale x elevatus"
17	Heliconius	ethilla	nr. metalilis	Heliconius	melpomene	melpomene	m	?Colombia		<1867	ethmel01	hippola Hewitson (syntype)	BM		Ackery & Smiles 1976:173, Brown 1976:15a	F1?
18	Heliconius	ethilla	nr. metalilis	Heliconius	melpomene	melpomene	f	Colombia	Meta: Río Negro	1970	ethmel03	nr. hippola	Schmidt-Mumm/Instituto Alexander von Humboldt	E. Schmidt-Mumm	Brown 1976: 15b	F1?
19	Heliconius	ethilla	nr. metalilis	Heliconius	melpomene	melpomene	m	Colombia	Meta: Cubarral	1979	ethmel02		Schmidt-Mumm/Instituto Alexander von Humboldt	E. Schmidt-Mumm		BC->ethilla? very yellow
20	Heliconius	ethilla	nr. metalilis	Heliconius	melpomene	melpomene	f	Colombia	Meta: Cubarral	1979	ethmel04		Schmidt-Mumm/Instituto Alexander von Humboldt	E. Schmidt-Mumm		BC->ethilla?; more yellow than hippola
21	Heliconius	ethilla	metalilis	Heliconius	numata	peeblesi	m	Venezuela	Barinas: Barinitas		ethnum02		O. Mattei	K. Brown photo: Mattei 3		F1
22	Heliconius	ethilla	narcaea	Heliconius	numata	ethra	f	Brazil	Leopoldina	<1908	ethnum01	pseudonarcaeus Riffarth ined.	BM	Riffarth	Brown 1976: 15c	F1?
23	Heliconius	ethilla	narcaea	Heliconius	besckei		m	Brazil	Sta. Catarina: Rio Grande do Sul		ethbes01		Wien	H. Gerstner	Holzinger & Holzinger 1994: 18,5b	F1
24	Heliconius	ethilla	narcaea	Heliconius	besckei		m	Brazil	Sta. Catarina: Joinville	1985	ethbes02		Neukirchen			F1
25	Heliconius	ethilla	narcaea	Heliconius	besckei		m	Brazil	Sta. Catarina: Joinville	1981	ethbes03		Para	H. Miers		F1
26	Heliconius	ethilla	narcaea	Heliconius	besckei		m	Brazil	Rio de Janeiro: Imbarie	1963	ethbes04		Para	H. Ebert		F1
27	Heliconius	ethilla	narcaea	Heliconius	besckei		f	Brazil	Sta. Catarina: Agrolandia	<1997	ethbes05		Para	H. Wulff		F1
28	Heliconius	ethilla	narcaea	Heliconius	besckei		f	Brazil	Sao Paulo: Horto Forestal	1947	ethbes06		Wien	H. Holzinger		BC->besckei
29	Heliconius	melpomene	rosina	Heliconius	cydno	galanthus	m	Costa Rica	Río Sarapiquí 600m	1993	melcyd01		MNCR	M. Posla	Posla-Fuentes 1993	BC->cydno
30	Heliconius	melpomene	rosina	Heliconius	cydno	galanthus	f	Costa Rica	Río Sarapiquí	1993	melcyd02			M. Posla	Posla-Fuentes 1993	BC->cydno
31	Heliconius	melpomene	rosina	Heliconius	cydno	galanthus	f	Costa Rica	Limón: Guácimo, San Luis	2001	melcyd57		BM	T. Fox		F1
32	Heliconius	melpomene	rosina	Heliconius	cydno	chioneus	m	Panamá	Canal Zone: Pipeline Road	1979	melcyd03		USNM	Gross		BC->cydno
33	Heliconius	melpomene	cythera	Heliconius	cydno	alithea	m	Ecuador	Balzapamba 800m	<1906	melcyd04	concinna Stichel (holotype)	BM	R. Haensch	Ackery & Smiles 1976:184	BC->melpomene
34	Heliconius	melpomene	cythera	Heliconius	cydno	alithea	m	Ecuador	Los Ríos: Río Palenque	1973	melcyd05		Allyn	C. Dodson		F1
35	Heliconius	melpomene	cythera	Heliconius	cydno	alithea	m	Ecuador	Pichincha: Alluriquín 850m	1989	melcyd06		MHN, Lima	C. Callegari		F1
36	Heliconius	melpomene	cythera	Heliconius	cydno	alithea	m	Ecuador	Palmar 100m	~1905	melcyd07		BM	R. Haensch		BC->melpomene
37	Heliconius	melpomene	cythera	Heliconius	cydno	alithea	m	Ecuador	Palmar 100m	~1905	melcyd08		BM	R. Haensch		BC->melpomene
38	Heliconius	melpomene	cythera	Heliconius	cydno	alithea	m	Ecuador	Río Bamba	1931	melcyd09		BM	Joicey		BC->melpomene
39	Heliconius	melpomene	cythera	Heliconius	cydno	alithea	m	Ecuador	Pichincha: S. Miguel de los Bancos	1993	melcyd10			D. Kapan		BC->melpomene
40	Heliconius	melpomene	cythera	Heliconius	cydno	alithea	m	Ecuador	Pichincha: El Padrino	1994	melcyd49			D. Kapan		BC->melpomene
41	Heliconius	melpomene	{euryas}	Heliconius	cydno	cydno	m	Colombia	Bogotá	<1906	melcyd11	wernickei Weymer (holotype)	BM		Ackery & Smiles 1976:277, Holzinger & Holzinger: 36,3a	BC->cydno
42	Heliconius	melpomene	{euryas}	Heliconius	cydno	cydno	m	Colombia	Caldas: Victoria	1966	melcyd12	nr. wernickei	Schmidt-Mumm/Instituto Alexander von Humboldt	E. Schmidt-Mumm	Salazar 1993:3	BC->cydno
43	Heliconius	melpomene	{euryas}	Heliconius	cydno	cydno	m	Colombia	Muzo 400-800m	<1912	melcyd13	emilius Weymer (holotype)	BM	Fassl	Ackery & Smiles 1976:278, Holzinger & Holzinger: 36,3b	F1
44	Heliconius	melpomene	{euryas}	Heliconius	cydno	cydno	m	Colombia	Boyacá: Otanche	1986	melcyd22	nr. emilius	Neukirchen	J. Urbina		F1; red/y fw, small-spot hw wh margin up, scales un; v. reduced cydno brown C un
45	Heliconius	melpomene	{euryas}	Heliconius	cydno	cydno	m	Colombia		<1892	melcyd14	rubellius Grose-Smith & Kirby (syntype)	BM		Ackery & Smiles 1976:279, Holzinger & Holzinger: 36,3c	F1
46	Heliconius	melpomene	{euryas}	Heliconius	cydno	cydno	m	Colombia	Santa Fé de Bogotá	1907	melcyd15	nr. rubellius	BM	Donckler		F1
47	Heliconius	melpomene	{euryas}	Heliconius	cydno	cydno	m	Colombia		<1906	melcyd16	nr. rubellius	BM	Riffarth		F1
48	Heliconius	melpomene	{euryas}	Heliconius	cydno	cydno	m	Colombia	Muzo 400-800m	<1912	melcyd17	nr. rubellius	BM	Fassl		F1
49	Heliconius	melpomene	{euryas}	Heliconius	cydno	cydno	m	Colombia	Sta. Fé de Bogotá	<1930	melcyd18	nr. rubellius	BM			F1; crumpled hindwing
50	Heliconius	melpomene	{euryas}	Heliconius	cydno	cydno	m	Colombia	Boyacá: Otanche	1980	melcyd19	nr. rubellius	Schmidt-Mumm/Instituto Alexander von Humboldt	J. Urbina	Salazar 1993:4	F1
51	Heliconius	melpomene	{euryas}	Heliconius	cydno	cydno	m	Colombia	Caldas: Victoria	1960	melcyd47	nr. rubellius	Schmidt-Mumm/Instituto Alexander von Humboldt	E. Schmidt-Mumm		F1
52	Heliconius	melpomene	{euryas}	Heliconius	cydno	cydno	m	Colombia	Caldas: Río La Miel, 1.8 km N Victoria	1969	melcyd51	nr. rubellius	Stuttgart	D. Brezing		F1
53	Heliconius	melpomene	{euryas}	Heliconius	cydno	cydno	m	Colombia	Boyacá: Otanche	1990	melcyd20	nr. rubellius	Schmidt-Mumm/Instituto Alexander von Humboldt	J. Urbina	Salazar 1993:5	F1
54	Heliconius	melpomene	{euryas}	Heliconius	cydno	cydno	m	Colombia	Boyacá: Otanche 500m	1986	melcyd21		Neukirchen	J. Urbina		F1
55	Heliconius	melpomene	{euryas}	Heliconius	cydno	cydno	m	Colombia	Cund.: Verag.		melcyd48	nr. rubellius	Wien	Neustetter		F1
56	Heliconius	melpomene	{euryas}	Heliconius	cydno	cydno	f	Colombia	Boyacá: Otanche	2001	melcyd58	nr. eugenius	Le Crom			BC -> cydno; well-dev submarginal hw white spots
57	Heliconius	melpomene	{euryas}	Heliconius	cydno	cydno	m	Colombia	Boyacá: Otanche	1999	melcyd59	nr. wernickei	Le Crom	?J. Urbina		BC->cydno
58	Heliconius	melpomene	{euryas}	Heliconius	cydno	cydno	m	Colombia	Boyacá: Otanche	1985	melcyd63	nr. rubellius	Le Crom	?J. Urbina		F1
59	Heliconius	melpomene	{euryas}	Heliconius	cydno	cydno	m	Colombia	Boyacá: Otanche	1986	melcyd64	nr. rubellius	Le Crom	?J. Urbina		F1
60	Heliconius	melpomene	{euryas}	Heliconius	cydno	cydno	m	Colombia	Boyacá: Otanche	1988	melcyd65	nr. rubellius	Le Crom	?J. Urbina		F1
61	Heliconius	melpomene	{euryas}	Heliconius	cydno	cydno	f	Colombia	Boyacá: Otanche	1983	melcyd66	nr. rubellius	Le Crom	?J. Urbina		?F1
62	Heliconius	melpomene	{euryas}	Heliconius	cydno	cydno	m	Colombia	Boyacá: Otanche	1993	melcyd67	nr. rubellius	Le Crom	?J. Urbina		F1
63	Heliconius	melpomene	{euryas}	Heliconius	cydno	cydno	m	Colombia	Boyacá: Otanche	1991	melcyd68	nr. rubellius	Le Crom	?J. Urbina		F1
64	Heliconius	melpomene	{euryas}	Heliconius	cydno	cydno	m	Colombia	Huila: San José Isnos	1990	melcyd60	nr. wernickei	Le Crom	J.F. Le Crom		BC->cydno
65	Heliconius	melpomene	{euryas}	Heliconius	cydno	hermogenes	f	Colombia	N. Granade	<1925	melcyd23	aventina Oberthur (holotype)	BM		Ackery & Smiles 1976:268, Holzinger & Holzinger: 36,5c	F1
66	Heliconius	melpomene	vulcanus	Heliconius	cydno	?chioneus	m	Colombia	(W. Colombia)	<1928	melcyd24	eugenius Niepelt (holotype)	?Wien		Holzinger & Holzinger 1994: 35,4b	BC -> cydno; well-dev submarginal hw white spots
67	Heliconius	melpomene	vulcanus	Heliconius	cydno	chioneus	m	Colombia	(W. Colombia)		melcyd25		Krüger			BC->cydno, [Tomas Pyrcz photo]
68	Heliconius	melpomene	vulcanus	Heliconius	cydno	zelinde	m	Colombia	Chocó: Río San Juan, Palestrina	1988	melcyd26		Neukirchen	C. Farrell		BC->cydno; thin red/broad wh fw, reduced cydno brown C un
69	Heliconius	melpomene	vulcanus	Heliconius	cydno	zelinde	m	Colombia	Chocó: Río San Juan, Palestrina	1988	melcyd27		Neukirchen	C. Farrell		F1; red/wh fw, v. strong + yellow expression of brown C un
70	Heliconius	melpomene	vulcanus	Heliconius	cydno	zelinde	m	Colombia	Chocó: Río San Juan, Palestrina	1988	melcyd28		Neukirchen	C. Farrell		F1; red/wh fw, reduced brown C un, interacts with y hw bar
71	Heliconius	melpomene	vulcanus	Heliconius	cydno	zelinde	f	Colombia	Chocó: Río San Juan, Palestrina	1988	melcyd29		Neukirchen	C. Farrell		F1; red/wh fw, reduced brown C un, interacts with y hw bar
72	Heliconius	melpomene	vulcanus	Heliconius	cydno	zelinde	m	Colombia	Valle: Cali	1973	melcyd30	nr. rubellius	Mast de Maeght	L. Denhez?		F1; red/white fw band, shadow reduced hw bar
73	Heliconius	melpomene	vulcanus	Heliconius	cydno	zelinde	f	Colombia	Valle: Isla Punta Soldado, Buenaventura	2000	melcyd61		Efraín Henao			F1
74	Heliconius	melpomene	vulcanus	Heliconius	cydno	zelinde	f	Colombia	Valle: Estación Agrícola del Bajo Calima, Río Calima	1979	melcyd62		A. Jaramillo	Instituto de Ciencias Naturales		BC->melpomene
75	Heliconius	melpomene	vulcanus	Heliconius	cydno	weymeri f. weymeri	m	Colombia	Valle: Cali	1969	melcyd31		Mast de Maeght	L. Denhez?		BC->cydno; narrowed y hw bar
76	Heliconius	melpomene	vulcanus	Heliconius	cydno	weymeri f. gustavi	m	Colombia	Valle: Río Dagua	1987	melcyd32		Neukirchen	L. Denhez/Gerstner		BC->cydno; like gustavi + faint red fw
77	Heliconius	melpomene	vulcanus	Heliconius	cydno	weymeri f. gustavi	m	Colombia	Valle: Río Dagua		melcyd33		Neukirchen	L. Denhez/Gerstner		BC->cydno; like gustavi + faint red fw
78	Heliconius	melpomene	vulcanus	Heliconius	cydno	weymeri f. weymeri	f	Colombia	Valle: Río Dagua	1969	melcyd34		Wien	L. Denhez		BC->cydno; y hw bar on un only, y scales up
79	Heliconius	melpomene	vulcanus	Heliconius	cydno	weymeri f. weymeri	m	Colombia	Valle: Río Dagua	1968	melcyd35		Mast de Maeght	L. Denhez?		BC->cydno; partial upperside, stronger underside y hw bar
80	Heliconius	melpomene	vulcanus	Heliconius	cydno	weymeri f. weymeri	m	Colombia	Valle: Río Dagua	1967	melcyd36		Mast de Maeght	L. Denhez?		BC->cydno; trace upperside, strong partial underside narrow y hw bar
81	Heliconius	melpomene	vulcanus	Heliconius	cydno	zelinde	m	Colombia	Valle: Río Dagua	~1970	melcyd37	nr. rubellius	Mast de Maeght	Gerstner		F1 (or ?backcross due to broad cydno C?); red/y fw up
82	Heliconius	melpomene	vulcanus	Heliconius	cydno	weymeri f. weymeri	m	Colombia	Valle: Río Dagua	1968	melcyd38		Mast de Maeght	L. Denhez?		BC->cydno; narrowed y hw bar un, 1/2 expressed up
83	Heliconius	melpomene	vulcanus	Heliconius	cydno	weymeri f. weymeri	m	Colombia	Valle: Río Dagua	1966	melcyd39		Mast de Maeght	L. Denhez?		BC->cydno; narrowed y hw bar un, few scales up
84	Heliconius	melpomene	vulcanus	Heliconius	cydno	weymeri f. weymeri	m	Colombia	Valle: Río Dagua	1966	melcyd40	f. pseudoweymeri (paratype)	Mast de Maeght	L. Denhez		BC->cydno; broad y hw bar, 1/2 expressed up
85	Heliconius	melpomene	vulcanus	Heliconius	cydno	zelinde	f	Colombia	Valle: Río Calima, nr. Río Bravo, 1200m	1988	melcyd41		Neukirchen	C. Farrell		BC->cydno
86	Heliconius	melpomene	vulcanus	Heliconius	cydno	zelinde	f	Colombia	Valle: Río Calima, nr. Río Bravo, 1200m	1988	melcyd42		Neukirchen	C. Farrell		BC->cydno; red/wh fw band, reduced cydno brown C un hw
87	Heliconius	melpomene	melpomene	Heliconius	cydno	cordula	f	Venezuela	Táchira: PN Paramillo 1140m	2002	melcyd52		Linares	M. Linares		BC->cydno
88	Heliconius	melpomene	melpomene	Heliconius	cydno	cordula	m	Venezuela	Táchira: PN Paramillo 1140m	2002	melcyd53		Linares	M. Linares		BC->cydno
89	Heliconius	melpomene	melpomene	Heliconius	cydno	cordula	f	Venezuela	Táchira: PN Paramillo 1140m	2002	melcyd54		Linares	M. Linares		BC->cydno
90	Heliconius	melpomene	melpomene	Heliconius	cydno	cordula	f	Venezuela	Táchira: PN Paramillo 1140m	2002	melcyd55		Linares	M. Linares		BC->cydno
91	Heliconius	melpomene	melpomene	Heliconius	cydno	cordula	f	Venezuela	Táchira: PN Paramillo 1140m	2002	melcyd56		Linares	M. Linares		BC->cydno
92	Heliconius	melpomene	melpomene	Heliconius	cydno	cordula	f	Venezuela	Táchira: Río Negro	1980	melcyd43		Maracay	J. Clavijo	Brown & Fernandez 1984:176	F1
93	Heliconius	melpomene	melpomene	Heliconius	cydno	cordula	m	Venezuela	?Táchira	~1980	melcyd44		F. Romero			BC->cydno, [Neukirchen photo, from his house, unknown data]
94	Heliconius	melpomene	melpomene	Heliconius	cydno	gadouae	m	Venezuela	?Táchira	~1980	melcyd45		F. Romero			F1, [Neukirchen photo, from his house, unknown data]
95	Heliconius	melpomene	melpomene	Heliconius	cydno	barinasensis	m	Venezuela	Barinas: Barinitas	<1984	melcyd46		O. Mattei	K. Brown photo: Mattei 1	Brown & Fernandez 1984:177	F1
96	Heliconius	melpomene	melpomene	Heliconius	cydno	barinasensis	f	Venezuela	?Barinas: Barinitas		melcyd50		O. Mattei	K. Brown photo: Mattei 2		BC->cydno
97	Heliconius	melpomene	melpomene	Heliconius	heurippa		f	Colombia	Cund.: Chirijara	1991	melheu01	nr. rubellius	Schmidt-Mumm/Instituto Alexander von Humboldt	D. Acosta	Salazar 1993:7	BC->heurippa
98	Heliconius	cydno	galanthus	Heliconius	pachinus		m	Costa Rica			cydpac01	subrufescens Schaus (holotype)	Wien		Holzinger & Holzinger:35,2b	BC->cydno; broad rufous patch on un similar to that in melcyd37
99	Heliconius	cydno	galanthus	Heliconius	pachinus		m/f	Costa Rica	Río Sarapiquí	~1980	cydpac02		Gilbert	L.Gilbert		BC->cydno; mutants appearing in broods
100	Heliconius	cydno	galanthus	Heliconius	pachinus		m	Costa Rica	Heredia: La Selva Biological Station	2002	cydpac03		M. Kronforst	K. Kronforst		BC->cydno
101	Heliconius	himera		Heliconius	erato	cyrbia	m	Ecuador	El Oro: Guayquichuma 1200m	1982	erahim01	lafitei	Descimon	F. Lafite	Descimon &c 1984: 1.2 (#1), Holzinger & Holzinger: 47,1c	F1
102	Heliconius	himera		Heliconius	erato	cyrbia	m	Ecuador	El Oro: Guayquichuma 1200m	1982	erahim07	lafitei	Descimon	H. Descimon	Descimon &c 1984: (#2)	F1
103	Heliconius	himera		Heliconius	erato	cyrbia	m	Ecuador	El Oro: Guayquichuma 1250m	1982	erahim08	lafitei	Mast de Maeght	J. Mast de Maeght	Descimon &c 1984: (#3)	F1
104	Heliconius	himera		Heliconius	erato	cyrbia	m	Ecuador	El Oro: Guayquichuma 1250m	1982	erahim09	clarae	Descimon	H. Descimon	Descimon &c 1984: 1.4 (#4)	BC->erato
105	Heliconius	himera		Heliconius	erato	cyrbia	m	Ecuador	El Oro: Guayquichuma 1250m	1982	erahim10	clarae	Descimon	H. Descimon	Descimon &c 1984: 1.5 (#5)	BC->erato
106	Heliconius	himera		Heliconius	erato	cyrbia	m	Ecuador	El Oro: Guayquichuma 1200m	1982	erahim11	petri	Descimon	F. Lafite	Descimon &c 1984: 1.6 (#6)	BC->himera
107	Heliconius	himera		Heliconius	erato	cyrbia	m	Ecuador	El Oro: Guayquichuma site 4	1993	erahim12		Mallet	Mallet	Jiggins &c 1996: #7	F1
108	Heliconius	himera		Heliconius	erato	cyrbia	m	Ecuador	El Oro: Guayquichuma site 4	1993	erahim13		Mallet	Mallet	Jiggins &c 1996: #8	F1
109	Heliconius	himera		Heliconius	erato	cyrbia	m	Ecuador	El Oro: Guayquichuma site 4	1993	erahim14		Mallet	Mallet	Jiggins &c 1996: #9	BC->erato
110	Heliconius	himera		Heliconius	erato	cyrbia	m	Ecuador	El Oro: Guayquichuma site 4	1993	erahim15		Neukirchen	S. Attal	Jiggins &c 1996: 4B (#10)	BC->himera, Neukirchen slide 1
111	Heliconius	himera		Heliconius	erato	cyrbia	m	Ecuador	El Oro: Guayquichuma site 4	1993	erahim16		Neukirchen	S. Attal	Jiggins &c 1996: 4A (#11)	F1, Neukirchen slide 2
112	Heliconius	himera		Heliconius	erato	cyrbia	m	Ecuador	El Oro: Guayquichuma site 4	1993	erahim17		Neukirchen	M.Büche	Jiggins &c 1996: 4F (#12)	BC->erato, Neukirchen slide 4
113	Heliconius	himera		Heliconius	erato	cyrbia	m	Ecuador	El Oro: Guayquichuma site 4	1993	erahim18		Neukirchen	M.Büche	Jiggins &c 1996: #13	BC->erato, Neukirchen slide 3
114	Heliconius	himera		Heliconius	erato	cyrbia	f	Ecuador	El Oro: Guayquichuma site 4	1993	erahim19		Neukirchen	M.Büche	Jiggins &c 1996: 4E (#14)	BC->erato, Neukirchen slide 5
115	Heliconius	himera		Heliconius	erato	cyrbia	m	Ecuador	El Oro: Guayquichuma site 4	1993	erahim20		Neukirchen	M.Büche	Jiggins &c 1996: 4C (#15)	BC->himera, Neukirchen slide 6
116	Heliconius	himera		Heliconius	erato	cyrbia	m	Ecuador	El Oro: Guayquichuma site 4	1993	erahim21		Neukirchen	S. Attal	Jiggins &c 1996: #16	F1, Neukirchen slide 7
117	Heliconius	himera		Heliconius	erato	cyrbia	m	Ecuador	El Oro: Guayquichuma site 4	1993	erahim22		Neukirchen	S. Attal	Jiggins &c 1996: 4D (#17)	BC->erato, Neukirchen slide 8
118	Heliconius	himera		Heliconius	erato	cyrbia	f	Ecuador	El Oro: Guayquichuma site 4	1993	erahim23		Neukirchen	S. Attal	Jiggins &c 1996: #18	BC->erato, Neukirchen slide 9
119	Heliconius	himera		Heliconius	erato	cyrbia	m	Ecuador	El Oro: Guayquichuma site 5	1994	erahim24		Jiggins &c	Jiggins &c	Jiggins &c 1996: #19	F1
120	Heliconius	himera		Heliconius	erato	cyrbia	m	Ecuador	El Oro: Guayquichuma site 9	1994	erahim25		Jiggins &c	Jiggins &c	Jiggins &c 1996: #20	F1
121	Heliconius	himera		Heliconius	erato	cyrbia	m	Ecuador	El Oro: Guayquichuma site 6	1994	erahim26		Jiggins &c	Jiggins &c	Jiggins &c 1996: #21	F1
122	Heliconius	himera		Heliconius	erato	cyrbia	m	Ecuador	El Oro: Guayquichuma site 6	1994	erahim27		Jiggins &c	Jiggins &c	Jiggins &c 1996: #22	F1
123	Heliconius	himera		Heliconius	erato	cyrbia	m	Ecuador	El Oro: Guayquichuma site 5	1994	erahim28		Jiggins &c	Jiggins &c	Jiggins &c 1996: #23	BC->himera
124	Heliconius	himera		Heliconius	erato	cyrbia	m	Ecuador	El Oro: Guayquichuma site 4	1994	erahim29		Jiggins &c	Jiggins &c	Jiggins &c 1996: #24	F1
125	Heliconius	himera		Heliconius	erato	cyrbia	m	Ecuador	El Oro: Guayquichuma site 4	1994	erahim30		Jiggins &c	Jiggins &c	Jiggins &c 1996: 4H (#25)	BC->himera
126	Heliconius	himera		Heliconius	erato	cyrbia	m	Ecuador	El Oro: Guayquichuma site 4	1994	erahim31		Jiggins &c	Jiggins &c	Jiggins &c 1996: #26	BC->erato
127	Heliconius	himera		Heliconius	erato	cyrbia	f	Ecuador	El Oro: Guayquichuma site 4	1994	erahim32		Jiggins &c	Jiggins &c	Jiggins &c 1996: #27	BC->erato
128	Heliconius	himera		Heliconius	erato	cyrbia	f	Ecuador	El Oro: Guayquichuma site 3	1994	erahim33		Jiggins &c	Jiggins &c	Jiggins &c 1996: #28	BC->erato
129	Heliconius	himera		Heliconius	erato	cyrbia	m	Ecuador	El Oro: Guayquichuma site 2	1994	erahim34		Jiggins &c	Jiggins &c	Jiggins &c 1996: #29	BC->erato
130	Heliconius	himera		Heliconius	erato	cyrbia	m	Ecuador	El Oro: Guayquichuma site 6	1994	erahim35		Jiggins &c	Jiggins &c	Jiggins &c 1996: #30	BC->erato
131	Heliconius	himera		Heliconius	erato	cyrbia	m	Ecuador	El Oro: Guayquichuma site 6	1994	erahim36		Jiggins &c	Jiggins &c	Jiggins &c 1996: #31	BC->himera
132	Heliconius	himera		Heliconius	erato	cyrbia	m	Ecuador	El Oro: Guayquichuma site 5	1994	erahim37		Jiggins &c	Jiggins &c	Jiggins &c 1996: #32	F1
133	Heliconius	himera		Heliconius	erato	cyrbia	m	Ecuador	El Oro: Guayquichuma site 5	1994	erahim38		Jiggins &c	Jiggins &c	Jiggins &c 1996: #33	F1
134	Heliconius	himera		Heliconius	erato	cyrbia	m	Ecuador	El Oro: Guayquichuma site 5	1994	erahim39		Jiggins &c	Jiggins &c	Jiggins &c 1996: #34	F1
135	Heliconius	himera		Heliconius	erato	cyrbia	m	Ecuador	El Oro: Guayquichuma site 5	1994	erahim40		Jiggins &c	Jiggins &c	Jiggins &c 1996: #35	BC->erato
136	Heliconius	himera		Heliconius	erato	cyrbia	m	Ecuador	El Oro: Guayquichuma site 8	1994	erahim41		Jiggins &c	Jiggins &c	Jiggins &c 1996: #36	F1
137	Heliconius	himera		Heliconius	erato	cyrbia	f	Ecuador	El Oro: Chaguarpamba site 15	1994	erahim42		Jiggins &c	Jiggins &c	Jiggins &c 1996: #37	F1
138	Heliconius	himera		Heliconius	erato	cyrbia	m	Ecuador	El Oro: Chaguarpamba site 15	1994	erahim43		Jiggins &c	Jiggins &c	Jiggins &c 1996: #38	BC->erato
139	Heliconius	himera		Heliconius	erato	cyrbia	f	Ecuador	El Oro: Guayquichuma site 4	1994	erahim44		Jiggins &c	Jiggins &c	Jiggins &c 1996: #39	BC->himera
140	Heliconius	himera		Heliconius	erato	cyrbia	m	Ecuador	El Oro: Guayquichuma site 4	1994	erahim45		Jiggins &c	Jiggins &c	Jiggins &c 1996: #40	F1
141	Heliconius	himera		Heliconius	erato	cyrbia	m	Ecuador	El Oro: Guayquichuma site 7	1994	erahim46		Jiggins &c	Jiggins &c	Jiggins &c 1996: 4G (#41)	BC->himera
142	Heliconius	himera		Heliconius	erato	cyrbia	f	Ecuador	El Oro: Guayquichuma site 5	1994	erahim47		Jiggins &c	Jiggins &c	Jiggins &c 1996: #42	BC->himera
143	Heliconius	himera		Heliconius	erato	cyrbia	m	Ecuador	El Oro: Guayquichuma site 7	1994	erahim48		Jiggins &c	Jiggins &c	Jiggins &c 1996: #43	BC->erato
144	Heliconius	himera		Heliconius	erato	cyrbia	f	Ecuador	El Oro: Guayquichuma site 4	1996	erahim49		Jiggins &c	Jiggins &c	Mallet &c 1998: Tab1	F1
145	Heliconius	himera		Heliconius	erato	cyrbia	m	Ecuador	El Oro: Guayquichuma site 6	1996	erahim50		Jiggins &c	Jiggins &c	Mallet &c 1998: Tab1	BH
146	Heliconius	himera		Heliconius	erato	cyrbia	f	Ecuador	El Oro: Quebrada de la Zarza	1996	erahim51		Jiggins &c	Jiggins &c	Mallet &c 1998: Tab1	BC->himera
147	Heliconius	himera		Heliconius	erato	cyrbia	m	Ecuador	El Oro: Guayquichuma site 9	1996	erahim52		Jiggins &c	Jiggins &c	Mallet &c 1998: Tab1	F1
148	Heliconius	himera		Heliconius	erato	cyrbia	f	Ecuador	El Oro: Guayquichuma site 15	1996	erahim53		Jiggins &c	Jiggins &c	Mallet &c 1998: Tab1	F1
149	Heliconius	himera		Heliconius	erato	cyrbia	m	Ecuador	El Oro: Guayquichuma site 15	1996	erahim54		Jiggins &c	Jiggins &c	Mallet &c 1998: Tab1	F1
150	Heliconius	himera		Heliconius	erato	cyrbia	m	Ecuador	El Oro: Guayquichuma	2001	erahim55		Boyer	P. Boyer		F1
151	Heliconius	himera		Heliconius	erato	cyrbia	m	Ecuador	El Oro: Guayquichuma	2001	erahim56		Boyer	P. Boyer		BC->erato
152	Heliconius	himera		Heliconius	erato	cyrbia	m	Ecuador	El Oro: Guayquichuma	2001	erahim57		Boyer	P. Boyer		BC->erato
153	Heliconius	himera		Heliconius	erato	favorinus	m	Peru	San Martín: Rodriguez de Mendoza, 1500m	1984	erahim02		König		König 1986, Holzinger & Holzinger:47,1b	F1, [Werner Zöller photo]
154	Heliconius	himera		Heliconius	erato	favorinus	m	Peru	San Martín: Rodriguez de Mendoza	1994	erahim03		Neukirchen	M. Bucher		BC to erato
155	Heliconius	himera		Heliconius	erato	favorinus	m	Peru	San Martín: Rodriguez de Mendoza-Omia km 11	1986	erahim05		Mallet	J.Mallet		BC to erato
156	Heliconius	himera		Heliconius	erato	favorinus	m	Peru	San Martín: Rodriguez de Mendoza-Omia km 11	~1986	erahim06		König			BC to erato, [Werner Zöller photo]
157	Heliconius	himera		Heliconius	erato	lativitta	m	Peru	Amazonas: Aramango	<1990	erahim04		König			F1, [Werner Zöller photo]
158	Heliconius	erato	petiveranus	Heliconius	charithonia	vasquezae	m	Mexico	Oaxaca: Sierra Juarez, Chiltepec	1970	eracha01		UNAM	A. Díaz Francés	De la Maza 1991:III,11	F1? or BC to erato
159	Heliconius	charithonia	charithonia	Heliconius	peruvianus		m	Ecuador	Pichincha: Río Toachi, 1700m	1996	chaper01		Jiggins	C.Jiggins	Jiggins & Davies 1998	BC->charithonia (allozymes); sparse overlap/hybridization, on basis of allozyme data
160	Heliconius	hecalesia	octavia	Heliconius	hortense		m	Mexico	Oaxaca: Valle Nacional 1200m	1987	hcshor01		Neukirchen	T. Porion		F1
161	Heliconius	hecalesia	formosus	Heliconius	clysonymus	montanus	m	Costa Rica	Cartago: Jicotea, Turrialba 1100m	1995	hcscly01		MNCR	G. Vega, A. Valerio		F1
